# Supplementary material for: Active transmembrane drug transport in microgravity: a validation study using an ABC transporter model
Source: F1000Res. 2014 Aug 21;3:201. [Version 1] doi: 10.12688/f1000research.4909.1 (PMC4264636; doi:10.12688/f1000research.4909.1)
Supplement: Data of active transmembrane drug transport in microgravity — Results from both microgravity and 1g on-ground experiments are presented (labelled _0g and _1g). In each gravitational condition four different assays were performed: fully activated transporter or “MRP2+”, simple diffusion/control or “MRPdef”, ATP-independent transport or “noATP”, BZM inhibition assay samples or “BZM”. [file f1000research-3-5243-s0000.tgz]

Archive with 1 entries (1 files):
- c589c11c-d8f3-4df6-a7e3-875d0c2f53e7_DB_07_11_2012.csv
