# Supplementary material for: Active transmembrane drug transport in microgravity: a validation study using an ABC transporter model
Source: F1000Res. 2014 Aug 21;3:201. [Version 1] doi: 10.12688/f1000research.4909.1 (PMC4264636; doi:10.12688/f1000research.4909.1)
Supplement: Data of active transmembrane drug transport in microgravity — Results from both microgravity and 1g on-ground experiments are presented (labelled _0g and _1g). In each gravitational condition four different assays were performed: fully activated transporter or “MRP2+”, simple diffusion/control or “MRPdef”, ATP-independent transport or “noATP”, BZM inhibition assay samples or “BZM”. [file f1000research-3-5243-s0000.tgz › c589c11c-d8f3-4df6-a7e3-875d0c2f53e7_DB_07_11_2012.csv]

MRP2+_0g	MRPdef_0g	noATP_0g	BZM_0g	MRP2+_1g	MRPdef_1g	noATP_1g	BZM_1g
0.367421	0.269839	0.274638	0.205563	9.957	6.994505	3.504652	9.905502
0.455506	0.264716	0.414716	0.125311	10.465	4.435705	7.541287	8.394617
0.508946	0.215275	0.258575	0.254231	16.49	2.53836	12.551849	8.07874
0.782083	0.220224	0.215761	0.645233	10.422	10.193651	9.017053	7.46894
0.555565	0.268957	0.50028	0.360597	9.021	6.033063	7.413437	10.430368
0.505235	0.220054	0.306451	0.248042	16.087	0.712969	7.184632	8.752282
0.422391	0.269132	0.275434	0.497022	3.151	4.634738	6.240095	8.157853
0.471697	0.272368	0.256784	0.268871	8.719	8.789899	7.707231	11.139881
0.413569	0.246674	0.364112	0.268182	8.792	7.424074	8.834734	12.148673
0.629712	0.20011	0.464754	0.338362	15.127	11.31746	7.62283
0.516244	0.212313	0.344565	0.218627		7.105795	9.859107
0.565177	0.282754	0.439384	0.183007		4.277256
0.504204	0.09051	0.438993	0.11318
0.449188	0.352284	0.337697	0.267761
0.45942	0.30264	0.214343	0.702288
0.545413	0.233977	0.208815	0.540707
0.459352	0.255506	0.159052	0.148262
0.415027	0.443679	0.162269	0.595259
0.531312	0.227389	0.177596	0.168514
0.682053	0.244877	0.295076	0.050761
0.26192	0.184499	0.145611	0.076406
0.396772	0.539194	0.203359	0.058001
0.328577	0.474656	0.191893	0.057048
0.307343	0.153636	0.696462	0.02927
0.191202	0.542663	0.044894
1.043684	0.232115
	0.130786
	0.177222
	0.047899
	0.078839
	0.062232
